# Supplementary material for: CoCryoViS: Collaborative online cryo‐electron tomography visualization system
Source: Protein Sci. 2026 Jul 10;35(8):e70679. doi: 10.1002/pro.70679 (PMC13354744; doi:10.1002/pro.70679)
Supplement: Supplementary file 3 — Data S3. Protein science 2025—Mena—Šmajdek—Supplemental Video.srt. [file PRO-35-e70679-s001.srt]

1
00:00:00,200 --> 00:00:03,870
Introducing CoCryoViS — a collaborative,
web-based platform

2
00:00:03,870 --> 00:00:07,974
that brings the entire cryo-electron
tomography workflow into your browser.

3
00:00:08,341 --> 00:00:11,911
From raw tilt-series
to 3D biological insights,

4
00:00:11,911 --> 00:00:15,982
CoCryoViS streamlines
every step—no installation required.

5
00:00:17,517 --> 00:00:19,419
Cryo-ET data is inherently

6
00:00:19,419 --> 00:00:22,422
noisy, complex,
and difficult to interpret.

7
00:00:22,689 --> 00:00:25,558
Traditional tools
often require multiple software

8
00:00:25,558 --> 00:00:28,528
packages and command-line expertise.

9
00:00:28,628 --> 00:00:31,631
We present the first high data
demanding 3D scientific

10
00:00:31,631 --> 00:00:35,502
visualization system that offers real-time
collaboration, similar

11
00:00:35,502 --> 00:00:39,305
to real-time collaborative editors
such as Overleaf or Google Docs.

12
00:00:39,339 --> 00:00:44,077
It connects visualization techniques
and data processing in a non-trivial way.

13
00:00:44,477 --> 00:00:47,213
Thanks to the utilization of client side
technologies

14
00:00:47,213 --> 00:00:50,283
such as WebAssembly and WebGPU acceleration.

15
00:00:50,617 --> 00:00:53,286
It offers smooth
handling of data sets that are several

16
00:00:53,286 --> 00:00:56,389
gigabytes in size for longer
processing tasks.

17
00:00:56,423 --> 00:01:00,493
We propose the server backend
functionality featuring task scheduling

18
00:01:00,727 --> 00:01:03,096
that can accommodate
the needs of multiple users

19
00:01:03,096 --> 00:01:07,901
accessing the services simultaneously,
while focusing on a particular application

20
00:01:07,901 --> 00:01:12,072
where we anticipate substantial impact
on data visualization workflows.

21
00:01:12,338 --> 00:01:15,608
As a contribution
to the visualization research community,

22
00:01:16,009 --> 00:01:20,513
our systems architecture can serve
as a blueprint for future real-time

23
00:01:20,513 --> 00:01:25,085
collaborative 3D scientific visualization
systems handling large data.

24
00:01:25,351 --> 00:01:27,454
Starting a project is seamless.

25
00:01:27,454 --> 00:01:31,691
You can upload data directly from
your computer, reference a remote volume,

26
00:01:31,891 --> 00:01:34,828
or import tomograms from the CZII

27
00:01:34,828 --> 00:01:38,465
Cryo-ET Data
Portal—all within a few clicks.

28
00:01:39,632 --> 00:01:42,702
The platform supports tilt-series
alignment, motion

29
00:01:42,702 --> 00:01:46,372
correction, and GPU-accelerated
tomographic reconstruction.

30
00:01:46,473 --> 00:01:50,043
These steps convert noisy
2D projections into rich,

31
00:01:50,110 --> 00:01:53,113
3D volumes—ready for exploration.

32
00:01:56,049 --> 00:01:59,853
With intuitive tools,
you can annotate directly in the browser.

33
00:02:00,386 --> 00:02:03,289
Draw on 2D slices to create precise

34
00:02:03,289 --> 00:02:06,292
3D labels.

35
00:02:16,769 --> 00:02:18,004
Then, use

36
00:02:18,004 --> 00:02:21,875
integrated machine learning
to automatically propagate those labels

37
00:02:21,875 --> 00:02:25,645
across the full volume—instantly
expanding your annotations

38
00:02:25,645 --> 00:02:28,648
with minimal effort.

39
00:02:43,229 --> 00:02:44,297
Train custom

40
00:02:44,297 --> 00:02:47,433
3D U-Net models directly on the platform.

41
00:02:47,967 --> 00:02:51,504
Once trained, your models can be applied
to new tomograms

42
00:02:51,504 --> 00:02:54,507
for fast, high-quality segmentation—no

43
00:02:54,507 --> 00:02:57,510
scripting required.

44
00:03:00,246 --> 00:03:03,249
Powerful volume
rendering brings your data to life.

45
00:03:03,449 --> 00:03:08,588
With ambient occlusion, soft shadows,
and real-time slicing, CoCryoViS offers

46
00:03:08,588 --> 00:03:12,825
clear, interactive visualization
to help you uncover structural details.

47
00:03:13,993 --> 00:03:17,630
CoCryoViS
is designed to be modular and extensible,

48
00:03:17,764 --> 00:03:21,868
allowing easy integration of new tools
and specialized pipeline

49
00:03:21,868 --> 00:03:26,673
stages—adaptable to the unique workflows
of individual labs or institutions.

50
00:03:28,741 --> 00:03:30,043
And because it’s built for

51
00:03:30,043 --> 00:03:33,846
collaboration, CoCryoViS
makes it easy to share entire

52
00:03:33,846 --> 00:03:39,252
projects—data, annotations,
models—with your team or collaborators.

53
00:03:39,686 --> 00:03:42,855
All in real time,
without moving large files

54
00:03:42,855 --> 00:03:45,858
or managing complex infrastructure.

55
00:03:46,326 --> 00:03:48,928
CoCryoViS is more than a tool—it’s

56
00:03:48,928 --> 00:03:52,432
a gateway to faster,
more collaborative cryo-ET analysis.
